# Supplementary material for: Towards Chemoenzymatic Syntheses of Both Enantiomers of Phosphoemeriamine
Source: Molecules. 2024 Apr 16;29(8):1799. doi: 10.3390/molecules29081799 (PMC11154567; doi:10.3390/molecules29081799)
Supplement: Supplementary file 1 [file molecules-29-01799-s001.zip]

Archive with 1 entries (1 files):
- molecules-2944829-supplementary.pdf
